# Supplementary material for: Development of Inhalable Chitosan-Coated Oxymatrine Liposomes to Alleviate RSV-Infected Mice
Source: Int J Mol Sci. 2022 Dec 14;23(24):15909. doi: 10.3390/ijms232415909 (PMC9786244; doi:10.3390/ijms232415909)
Supplement: Supplementary file 1 [file ijms-23-15909-s001.zip]

Archive with 1 entries (1 files):
- ijms-2031680-supplementary.pdf
